# Supplementary material for: Functional Technical Textile-Based Polymer Nanocomposites with Adsorbent Properties of Toxins and Dyes also Have Antibacterial Behavior
Source: Materials (Basel). 2024 Jun 19;17(12):3007. doi: 10.3390/ma17123007 (PMC11205333; doi:10.3390/ma17123007)
Supplement: Supplementary file 1 [file materials-17-03007-s001.zip]

Archive with 1 entries (1 files):
- materials-3026148-supplementary.pdf
